# Supplementary material for: Poliovirus-Neutralizing Antibody Seroprevalence and Vaccine Habits in a Vaccine-Derived Poliovirus Outbreak Region in the Democratic Republic of Congo in 2018: The Impact on the Global Eradication Initiative
Source: Vaccines (Basel). 2024 Feb 27;12(3):246. doi: 10.3390/vaccines12030246 (PMC10975469; doi:10.3390/vaccines12030246)
Supplement: Supplementary file 1 [file vaccines-12-00246-s001.zip]

Archive with 1 entries (1 files):
- vaccines-2839741-supplementary.pdf
